# Supplementary material for: Microbiome-based enrichment pattern mining has enabled a deeper understanding of the biome–species–function relationship
Source: Commun Biol. 2023 Apr 10;6:391. doi: 10.1038/s42003-023-04753-x (PMC10085995; doi:10.1038/s42003-023-04753-x)
Supplement: Supplementary file 3 — Supplementary Data 1 [file 42003_2023_4753_MOESM3_ESM.xlsx]

## Sheet: Sheet1
Supplementary Data 1. The list of GO annotation clusters and their host species for the “enrichment sphere” model. Based on the enrichment analysis, the GO annotations with similar functions (neighbors on the GO tree) would be enriched in the same biome. This table lists the detailed GO annotation clusters for enriched functions and their host species in the specific biome.
Biome	GO classification	Sphere function	Enriched GO annotation	Enriched host species
Soil	Biological process	Detoxification	GO:1990748, GO:0071722,GO:0140725,GO:0061687	Glycera_nicobarica,Planctomycetia_bacterium_WSF3-27,Pedosphaera_parvula,Paenibacillus_sp._27-9,Verrucomicrobia_bacterium_SCGC_AG-212-E04,bacterium_Ellin5102,Bacteroidetes_bacterium_N2,Segetibacter_aerophilus,Planctomycetales_bacterium_Ellin7244,beta_proteobacterium_WY25,bacterium_Ellin5290,Ferruginibacter_paludis,Aquicella_siphonis,Rhodopila_globiformis,delta_proteobacterium_WX152,Planctomycetale…
Soil	Biological process	Regulation of biological process	GO:0044145, GO:0048519,GO:0048518,GO:0098900,GO:1903664,GO:0050795, GO:0110149,GO:0043610	Paenibacillus_sp._27-9,Verrucomicrobia_bacterium_SCGC_AG-212-E04,bacterium_Ellin5102,Bacteroidetes_bacterium_N2,Segetibacter_aerophilus,Planctomycetales_bacterium_Ellin7244,beta_proteobacterium_WY25,bacterium_Ellin5290,Ferruginibacter_paludis,Aquicella_siphonis,Rhodopila_globiformis,delta_proteobacterium_WX152,Planctomycetales_bacterium_Ellin6207,Dongia_sp._URHE0060,Huanghella_arctica,cf._Wilmott…
Soil	Biological process	Signaling	GO:0007267,GO:0035426,GO:0021807,GO:0021838,GO:0021837	delta_proteobacterium_WX81,gamma_proteobacterium_WY1,Gemmatimonadetes_bacterium_Ellin7146,Quercus_lobata,bacterium_Ellin6067,Jatrophihabitans_sp.,actinobacterium_YJF2-33,bacterium_Ellin327,Thermomonosporaceae_bacterium_YE4-D4-16-CH2,actinobacterium_YJF1-30,Segetibacter_koreensis,Gemmatirosa_kalamazoonesis,bacterium_SOSP1-63,Acidobacteria_bacterium_WWH4,Gemmatimonadaceae_bacterium_LWQ133,Nostocoid…
Soil	Biological process	Resistance to metal ion	GO:0071248,GO:0010044,GO:0046686,GO:0051592,GO:0010164,GO:0032025	Rhodopila_globiformis,delta_proteobacterium_WX152,Planctomycetales_bacterium_Ellin6207,delta_proteobacterium_WX81,gamma_proteobacterium_WY1,Gemmatimonadetes_bacterium_Ellin7146,Quercus_lobata,bacterium_Ellin6067,Jatrophihabitans_sp.,actinobacterium_YJF2-33,bacterium_Ellin327,Thermomonosporaceae_bacterium_YE4-D4-16-CH2,actinobacterium_YJF1-30,Segetibacter_koreensis,Gemmatirosa_kalamazoonesis,bacte…
Soil	Celluar Component	ATPase complex	GO:0062091,GO:1904564,GO:0070603,GO:1990621	gamma_proteobacterium_WY1,Gemmatimonadetes_bacterium_Ellin7146,Quercus_lobata,bacterium_Ellin6067,Jatrophihabitans_sp.,actinobacterium_YJF2-33,bacterium_Ellin327,Thermomonosporaceae_bacterium_YE4-D4-16-CH2,actinobacterium_YJF1-30,Segetibacter_koreensis,Gemmatirosa_kalamazoonesis,bacterium_SOSP1-63,Acidobacteria_bacterium_WWH4,Gemmatimonadaceae_bacterium_LWQ133,Nostocoida_limicola_III,Opitutus_sp.…
Soil	Celluar Component	Membrane system	GO:0005642,GO:0036362,GO:0048475,GO:0019898,GO:0031224,GO:0097478,GO:0098857,GO:0098796	Verrucomicrobia_bacterium_SCGC_AG-212-E04,bacterium_Ellin5102,Bacteroidetes_bacterium_N2,Segetibacter_aerophilus,Planctomycetales_bacterium_Ellin7244,beta_proteobacterium_WY25,gamma_proteobacterium_WY1,Gemmatimonadetes_bacterium_Ellin7146,Quercus_lobata,bacterium_Ellin6067,Jatrophihabitans_sp.,actinobacterium_YJF2-33,bacterium_Ellin327,Thermomonosporaceae_bacterium_YE4-D4-16-CH2,actinobacterium_Y…
Soil	Celluar Component	Transcription repressor complex	GO:1990512,GO:0036411,GO:0090570,GO:0090571,GO:0090572,GO:0090573,GO:0090574	candidate_division_WWE3_bacterium_RIFCSPLOWO2_01_FULL_53_14,Sphingobacteriales_bacterium_UTBCD1,gamma_proteobacterium_W1.09-152,Oryza_longistaminata,Lactovum_miscens,planctomycete_A-2,Ammopiptanthus_mongolicus,Arachis_ipaensis,actinobacterium_WWH12,Hamadaea_tsunoensis,Hydrocarboniphaga_daqingensis,Lysobacter_sp.,Turneriella_parva,Verrucomicrobiaceae_bacterium_SCGC_AG-212-N21,Chelifer_cancroides,C…
Soil	Molecular Function	Ion binding	GO:0043167,GO:0043168,GO:0043169	Thermomonosporaceae_bacterium_YE4-D4-16-CH2,actinobacterium_YJF1-30,Segetibacter_koreensis,Gemmatirosa_kalamazoonesis,bacterium_SOSP1-63,Acidobacteria_bacterium_WWH4,Gemmatimonadaceae_bacterium_LWQ133,Nostocoida_limicola_III,Opitutus_sp._VeSm13,Acidicapsa_acidisoli,Acidobacteria_bacterium_JGI_0001001-H03,Paraphelidium_tribonemae,Caulobacteraceae_bacterium_PMMR1,planctomycete_WWH14,bacterium_SOSP1…
Soil	Molecular Function	Transporter activity	GO:0005319,GO:0032410,GO:0032411,GO:0140318,GO:0005319,GO:0032411	bacterium_Ellin5102,Bacteroidetes_bacterium_N2,Segetibacter_aerophilus,Planctomycetales_bacterium_Ellin7244,beta_proteobacterium_WY25,bacterium_Ellin5290,Ferruginibacter_paludis,Aquicella_siphonis,Rhodopila_globiformis,delta_proteobacterium_WX152,Planctomycetales_bacterium_Ellin6207,delta_proteobacterium_WX81,gamma_proteobacterium_WY1,Bdellovibrionales_bacterium_RBG_16_40_8,Acidobacteria_bacteriu…
Freshwater	Biological process	Cell motility	GO:0070358,GO:0071976,GO:0016477,GO:0097231,GO:0097230	Candidatus_Pelagibacter_ubique,Pelagibacteraceae_bacterium_ETNP-OMZ-SAG-A7,alpha_proteobacterium_SCGC_AAA536-K22,Pelagibacteraceae_bacterium_ETNP-OMZ-SAG-E5,Cladococcus_viminalis,SAR86_cluster_bacterium_REDSEA-S09_B4,SAR86_cluster_bacterium_BACL1_MAG-121128-bin56,Candidatus_Actinomarina_minuta,Prochlorococcus_marinus,alpha_proteobacterium_SCGC_AB-629-F11,Oleispira_antarctica,Karlodinium_veneficum…
Freshwater	Biological process	Photosynthesis	GO:1905156,GO:0019685,GO:0019684	alpha_proteobacterium_SCGC_AB-629-F11,Oleispira_antarctica,Alteromonas_macleodii,Pelagibacteraceae_bacterium_ETNP-OMZ-SAG-A10,SAR86_cluster_bacterium_SAR86E,Bermanella_marisrubri,Gymnodinium_aureolum,Marinimicrobia_bacterium_JGI_0000113-D11,gamma_proteobacterium_SCGC_AB-629-K02,Phaeocystis_antarctica,Sticholonche-like_environmental_clone_KW16,uncultured_prymnesiophyte_C19847,Gammaproteobacteria_b…
Freshwater	Celluar Component	Bacterial-type flagellum	GO:0009425,GO:0009420,GO:0009424,GO:0009422	Candidatus_Pelagibacter_ubique,Pelagibacteraceae_bacterium_ETNP-OMZ-SAG-A7,alpha_proteobacterium_SCGC_AAA536-K22,Pelagibacteraceae_bacterium_ETNP-OMZ-SAG-E5,Cladococcus_viminalis,SAR86_cluster_bacterium_REDSEA-S09_B4,SAR86_cluster_bacterium_BACL1_MAG-121128-bin56,Candidatus_Actinomarina_minuta,Prochlorococcus_marinus,alpha_proteobacterium_SCGC_AB-629-F11,Oleispira_antarctica,Alteromonas_macleodii…
Freshwater	Molecular Function	Structural of cell wall	GO:0005198,GO:0005199,GO:1990915	Phaeocystis_antarctica,Sticholonche-like_environmental_clone_KW16,alpha_proteobacterium_SCGC_AAA158-B04,Marine_group_II_euryarchaeote_REDSEA-S03_B6,alpha_proteobacterium_SCGC_AAA288-G21,Oikopleura_sp.,uncultured_Pelagomonas,Marinimicrobia_bacterium_SCGC_AAA003-L08,alpha_proteobacterium_SCGC_AAA160-J14,Emiliania_huxleyi,Chrysochromulina_sp._CCMP291,SAR11_cluster_bacterium_PRT-SC02,SAR324_cluster_b…
Gut	Biological process	Localization	GO:0051641,GO:0036214,GO:0051234,GO:0051674,GO:0033036,GO:0051235,GO:0061842	bacterium_NLAE-zl-H174,Akkermansia_muciniphila,Bacteroides_sp.,Bacteroides_sp._Marseille-P3208T,Prevotella_copri,Parabacteroides_distasonis,Clostridiaceae_bacterium_DJF_VR09,[Eubacterium]_eligens,bacterium_A7(2010),bacterium_'New_Zealand_B',Ruminococcus_sp._Marseille-P328,Prevotella_sp._AN_5135,Faecalibacterium_prausnitzii,Alistipes_sp._AL-1,[Clostridium]_leptum,Bacteroides_massiliensis,Oscilibac…
Gut	Biological process	Lipid metabolism	GO:0044255,GO:1900555,GO:1901568,GO:1903173,GO:1900555,GO:1902858,GO:1901751	[Eubacterium]_eligens,bacterium_A7(2010),bacterium_'New_Zealand_B',Ruminococcus_sp._Marseille-P328,Prevotella_sp._AN_5135,Faecalibacterium_prausnitzii,Odoribacter_splanchnicus,Massiliprevotella_massiliensis,Bacteroides_caecigallinarum,Prevotella_oryzae,bacterium_NLAE-zl-G433,Butyricicoccus_pullicaecorum,[Ruminococcus]_gnavus,Pyramidobacter_sp._C12-8,Niameybacter_massiliensis,Rhodopseudomonas_sp._…
Gut	Biological process	Organic molecular metabolism	GO:1901440,GO:1902061,GO:0042197,GO:0018904,GO:0019694,GO:0018984,GO:0018945	bacterium_NLAE-zl-H174,Akkermansia_muciniphila,Bacteroides_sp.,Bacteroides_sp._Marseille-P3208T,Prevotella_copri,Parabacteroides_distasonis,Clostridiaceae_bacterium_DJF_VR09,Bacteroides_nordii,Firmicutes_bacterium_Mad1,Ruminococcus_sp.,Bacteroides_ovatus,Alistipes_sp._RMA_9912,Roseburia_sp._1120,Parabacteroides_johnsonii,Holdemania_filiformis,Clostridiales_bacterium_CHKCI006,Coprococcus_catus,Dra…
Gut	Celluar Component	Endomembrane system	GO:0005905,GO:0005783,GO:0005768,GO:0005794,GO:0005905,GO:0030133,GO:0031521,GO:0005635	[Clostridium]_bolteae,Roseburia_faecis,Bacteroides_vulgatus,Bacteroides_coprocola,Clostridium_sp._Marseille-P2415,Prevotella_brevis,Prevotella_buccae,Alistipes_putredinis,Firmicutes_bacterium_CAG:345,Clostridia_bacterium_enrichment_culture_clone_WSC-26,Clostridium_sp._ND2,Emergencia_timonensis,Blautia_hydrogenotrophica,Dielma_fastidiosa,Holdemania_massiliensis,Massiliomicrobiota_timonensis,Dialis…
Gut	Molecular Function	Small molecule activity	GO:0097063,GO:0061891,GO:0070027,GO:0097077,GO:0061891,GO:0070027,GO:0000155	bacterium_NLAE-zl-H174,Akkermansia_muciniphila,Bacteroides_sp.,Bacteroides_sp._Marseille-P3208T,Prevotella_copri,Collinsella_aerofaciens,Paraprevotella_clara,Paraprevotella_xylaniphila,[Clostridium]_clostridioforme,Alistipes_finegoldii,[Eubacterium]_siraeum,Drancourtella_massiliensis,Parasutterella_excrementihominis,Sutterella_wadsworthensis,Ihubacter_massiliensis,Ruminococcus_bromii,Veillonella_…
Engineered	Biological process	Oxidation-reduction process	GO:0006725,GO:0046483,GO:1901360,GO:1901564,GO:0042558,GO:0051066	Pseudomonas_moraviensis,Streptomyces_sp._NRRL_F-6677,Flavobacteriaceae_bacterium_UJ101,Pelodera_punctata,Elusimicrobia_bacterium_RIFOXYB12_FULL_50_12,Akkermansia_muciniphila,Dialister_succinatiphilus,Verrucomicrobia_bacterium_ADurb.Bin070,Zootermopsis_nevadensis,Pelodera_strongyloides,Collinsella_aerofaciens,Pellioditis_marina,Balneola_sp._EhC07,Clostridium_sp._826,Treponema_succinifaciens,Cateni…
Engineered	Celluar Component	Phosphatase complex	GO:1904097,GO:0106095,GO:1904144,GO:0045253,GO:0008287,GO:1904144	Bifidobacterium_longum,Bacteroides_fragilis,Prevotella_oryzae,Flavobacterium_sp._KJF5-13,Riemerella_columbina,TM7_phylum_sp._oral_clone_BU080,Dorea_longicatena,Ruminococcus_flavefaciens,Anaerosinus_glycerini,Oligella_sp._mixed_culture_X14-18,candidate_division_CPR1_bacterium_ADurb.Bin160,Paratrimastix_pyriformis_ATCC50562,Psychoda_alternata,Rhabditidoides_sp._VS-2014,Caenorhabditis_brenneri,Bacte…
Engineered	Molecular Function	Oxidoreductase activity	GO:0018699,GO:0050697,GO:0018702,GO:0034949,GO:0036354,GO:0000170,GO:0034937	Pseudomonas_moraviensis,Streptomyces_sp._NRRL_F-6677,Flavobacteriaceae_bacterium_UJ101,Pelodera_punctata,Elusimicrobia_bacterium_RIFOXYB12_FULL_50_12,Akkermansia_muciniphila,Dialister_succinatiphilus,Verrucomicrobia_bacterium_ADurb.Bin070,Zootermopsis_nevadensis,Bifidobacterium_longum,Bacteroides_fragilis,Prevotella_oryzae,Flavobacterium_sp._KJF5-13,Riemerella_columbina,TM7_phylum_sp._oral_clone_…
