# Supplementary material for: Microbiome-based enrichment pattern mining has enabled a deeper understanding of the biome–species–function relationship
Source: Commun Biol. 2023 Apr 10;6:391. doi: 10.1038/s42003-023-04753-x (PMC10085995; doi:10.1038/s42003-023-04753-x)
Supplement: Supplementary file 4 — Supplementary Data 2 [file 42003_2023_4753_MOESM4_ESM.xlsx]

## Sheet: Sheet1
Supplementary Data 2. The enriched GO annotations and their hosts selected for constructing the classification model. First, all the enriched GO annotations and their hosts were used as features to construct the classification model. Second, using grid search, different GO annotations and hosts combinations were used to obtain a classification model with highest accuracy. Finally, the best set of…
Feature	Soil	Gut	Freshwater	Engineered
GO:0005198	0.67	0.84	0.53	0.67
GO:0005199	0	0.78	0.77	0.78
GO:0005319	0.83	0.23	0.59	0.44
GO:0005768	0.58	0.86	0.51	0.79
GO:0005783	0.57	0.46	0.28	0.27
GO:0005905	0.57	0.75	0.92	0
GO:0006725	0.41	0.62	0.8	0.89
GO:0007267	0.64	0.3	0.83	0.69
GO:0008287	0.78	0.82	0.28	0.49
GO:0009420	0.22	1.04	0.5	0.66
GO:0009424	0.75	0.72	0.22	0.75
GO:0009425	0.35	0.73	0.49	0.24
GO:0010044	0.87	0.61	0.65	0.23
GO:0016477	0.33	0.75	0.75	0.6
GO:0016477	0.3	0.99	0.65	0
GO:0018699	0.59	0	0.51	0.87
GO:0018702	0.35	0.77	0.84	0.61
GO:0018904	0.88	0	0.59	0.46
GO:0018945	0.39	0.45	0.7	0.34
GO:0018984	0.81	0.66	0.6	0
GO:0019684	0.59	0.82	0.67	0
GO:0019685	0.63	0.37	0.77	0.6
GO:0019694	0.73	0.65	0.78	0.61
GO:0032410	0.45	0.38	0.41	0.72
GO:0032411	0.68	0.39	0.73	0.64
GO:0035426	0.44	0.49	0.45	0.56
GO:0036214	0	0.44	0.73	0.55
GO:0036362	0.56	0.35	0.49	0.56
GO:0036411	0.65	0.08	0.76	0.29
GO:0042197	0.44	0.24	0.32	0
GO:0042197	0.84	0.91	0.67	0.86
GO:0043167	0.67	0.58	0.81	0.64
GO:0043168	0.88	0.55	0	0.82
GO:0043168	0.52	0.56	0.7	0.64
GO:0043169	0.49	0.13	0	0.66
GO:0043169	0.42	0.58	0.44	0.8
GO:0044255	0.9	0.68	0.53	0.7
GO:0045253	0.71	0.74	0	0.91
GO:0046483	0.24	0.41	0.75	0.59
GO:0046686	0.47	0.23	0.51	0.64
GO:0050697	0.73	0.66	0.86	0.54
GO:0051234	0.82	0.61	0.54	0.45
GO:0051641	0.64	0.79	0.37	0.65
GO:0061891	0	0	0.71	0.44
GO:0062091	0.95	0.16	0.26	0.7
GO:0070027	0	0.94	0.6	0.38
GO:0070358	0	0.81	0.73	0.5
GO:0070358	0.43	0.39	0	0.41
GO:0071248	0.72	0.51	0.21	0.21
GO:0071722	0.72	0.37	0.81	0.39
GO:0071976	0.72	0.95	0	0.82
GO:0071976	0	0.35	0.83	0.54
GO:0090570	0.94	0.23	0.37	0.77
GO:0097063	0.58	0.58	0.93	0.22
GO:0097230	0.27	0.81	0.66	0.81
GO:0097231	0.63	0.91	0.68	0.26
GO:0106095	0	0.3	0.44	0.72
GO:0106095	0.4	0.89	0.5	0.51
GO:1900555	0.74	0.54	0.67	0.65
GO:1901360	0.31	0.63	0.29	0.63
GO:1901440	0	0.45	0.49	0.79
GO:1901440	0.7	0.73	0.71	0.61
GO:1901568	0.52	0	0.8	0.59
GO:1902061	0.77	0.33	0.72	0.54
GO:1902061	0.88	0.85	0.66	0.46
GO:1904097	0.86	0.47	0.46	0.31
GO:1904097	0.57	0.73	0.47	0.71
GO:1904144	0.9	0.52	0.52	0.62
GO:1904144	0.57	0	0.47	0.77
GO:1904144	0.49	0.48	0.87	0.36
GO:1904564	0.37	0.14	0.78	0
GO:1905156	0.22	0.89	0.38	0.51
GO:1990512	0.64	0.55	0.37	0.74
GO:1990748	0.49	0.08	0.82	0
GO:1990915	0.73	0.57	0.66	0.79
Actinobacterium YJF1-30	0.73	0.22	0.65	0.57
bacterium Ellin5102	0.5	0.15	0.56	0.49
Bacteroides acidifaciens	0.83	0.5	0.61	0.76
Bacteroides fragilis	0.24	0.77	0.21	0.76
Bacteroides vulgatus	0.56	0.89	0.62	0.45
Bacteroides_sp.	0.32	0.44	0.56	0.84
Bacteroidetes bacterium N2	0.79	0.41	0.27	0.7
Flavobacteriaceae bacterium UJ101	0.23	0.46	0.65	0.71
Flavobacteriaceae bacterium_UJ101	0.67	0.32	0.64	0.92
Klebsiella aerogenes	0.45	0.61	0.8	0.81
Kosakonia radicincitans	0.86	0.57	0.7	0.72
Methanosarcina barkeri	0.77	0.89	0.41	0.58
Oleispira antarctica	0	0.33	0.5	0.68
Pelagibacteraceae bacterium ETNP-OMZ-SAG-A7	0.31	0.83	0	0.55
Planctomycetia bacterium	0.65	0.54	0.39	0.56
Prevotella bivia	0.9	0.73	0.56	0
Prevotella oryzae	0	0	0.49	0.57
Roseburia porci	0.59	0	0.76	0.75
Ruminococcus flavefaciens	0.49	0.59	0.28	0.45
Salmonella typhimurium	0.51	0.5	0.65	0.77
Segetibacter aerophilus	0.32	0.27	0	0.68
Sphingobacteriales bacterium UTBCD1	0.47	0.27	0.27	0
Staphylococcus aureus USA300	0.51	0.39	0.5	0.28
Verrucomicrobia bacterium SCGC AG-212-E04	0.7	0.4	0.73	0.41
Yersinia pestis	0.41	0.11	0	0.51
Acidobacteria_bacterium_WWH4	0.82	0.29	0.62	0
actinobacterium_YJF1-30	0.56	0.16	0.32	0.39
Akkermansia_muciniphila	0.88	0.33	0.88	0.21
Alcanivorax_jadensis	0.39	0.72	0	0.67
Alistipes_sp._RMA_9912	0.36	0.94	0.49	0.74
alpha_proteobacterium_SCGC_AAA536-K22	0.6	0.84	0.75	0.66
alpha_proteobacterium_SCGC_AB-629-F11	0	0.38	0.8	0.76
Anaerosinus_glycerini	0.24	0.61	0.71	0.91
Bacterium Ellin5102	0.41	0.24	0.64	0.44
bacterium NLAE-zl-H174	0.57	0.4	0.56	0.32
bacterium NLAE-zl-H174	0.33	0.69	0.42	0.56
bacterium NLAE-zl-H174	0.37	0.37	0.62	0
bacterium_NLAE-zl-H174	0.47	0	0.5	0
bacterium_SOSP1-63	0.46	0.1	0.76	0.25
Bacteroidales_bacterium_55_9	0.75	0	0.52	0.78
Bacteroides_fragilis	0.27	0.63	0.5	0.79
Bacteroides_nordii	0.29	0.33	0.48	0.38
Bacteroides_ovatus	0.43	0.47	0.69	0.6
Bacteroides_sp.	0.35	0.58	0.64	0.29
Bacteroides_sp._Marseille-P3208T	0.62	0.77	0.57	0
Bacteroidetes_bacterium_ADurb.Bin013	0.53	0.43	0.25	0.5
Beroe_ovata	0.65	0.81	0.32	0.8
Bifidobacterium longum	0	0	0.66	0.3
Bifidobacterium_longum	0.47	0	0.37	0.41
Bradyrhizobium elkanii	0.32	0.6	0	0.76
Caenorhabditis_brenneri	0.39	0.58	0.85	0.64
candidate_division_CPR1_bacterium_ADurb.Bin160	0.75	0.57	0.45	0.63
Candidatus_Actinomarina_minuta	0.67	0.93	0.22	0.31
Candidatus_Pelagibacter_ubique	0.85	0.64	0.47	0.47
cf._Potamonemertes_percivali_sp._MCZ_IZ_25172	0.42	1.01	0.29	0.75
Ciona_intestinalis	0.86	0.65	0.44	0
Cladococcus_viminalis	0	0.54	0.38	0.83
Clostridiaceae_bacterium_DJF_VR09	0	0.91	0.52	0.43
Clostridiales_bacterium_CHKCI006	0.75	0.36	0.77	0
Clostridium bolteae	0.88	0.42	0.52	0.83
Comamonas aquatica	0.73	0.43	0.26	0.74
Coprococcus_catus	0.21	0.66	0.71	0.84
Dokdonella_immobilis	0.43	0.82	0.54	0.21
Dorea_longicatena	0.6	0.7	0.46	0.6
Drancourtella_massiliensis	0.75	0.38	0.43	0.7
Enterococcus hirae	0.46	0.58	0.83	0.52
Escherichia coli	0.55	0.43	0.43	0.76
Faecalibacterium longum	0	0.37	0.29	0.35
Firmicutes_bacterium_Mad1	0.55	0.29	0.37	0.82
Flavobacterium_sp._KJF5-13	0	0	0	0.51
Gemmatimonadaceae_bacterium_LWQ133	0.88	0.39	0.59	0.37
Gemmatirosa_kalamazoonesis	0.38	0.23	0.39	0.65
Glycera nicobarica	0.5	0.28	0.71	0
Holdemania_filiformis	0.21	0.43	0.81	0.4
Ihubacter_massiliensis	0.53	0.59	0	0.59
Karlodinium_veneficum	0.37	0.61	0	0.82
Lewinella_cohaerens	0.89	0.84	0.53	0.44
marine_bacterium_AO1-C	0.6	0.56	0.71	0.29
Nostocoida_limicola_III	0.53	0.28	0.74	0.41
Oleispira_antarctica	0.41	0.78	0.68	0.2
Oligella_sp._mixed_culture_X14-18	0.86	0	0.8	0.76
Paenibacillus sp.27-9	0.95	0.22	0.46	0.33
Parabacteroides_distasonis	0.83	0.37	0.78	0.78
Parabacteroides_johnsonii	0.63	0.77	0.82	0.76
Parasutterella_excrementihominis	0.91	0.45	0.42	0.59
Paratrimastix_pyriformis_ATCC50562	0	0.88	0.54	0.58
Pelagibacteraceae_bacterium_ETNP-OMZ-SAG-A7	0.66	0.79	0.74	0.49
Pelagibacteraceae_bacterium_ETNP-OMZ-SAG-E5	0.46	0.9	0	0
Phaeocystis antarctica	0.6	0.67	0.69	0
Prevotella_copri	0.41	0.95	0.48	0.58
Prevotella_oryzae	0.31	0.89	0.79	0.58
Prochlorococcus_marinus	0.31	1.02	0.77	0.3
Pseudomonas moraviensis	0.8	0.95	0.23	0.6
Pseudomonas moraviensis	0.65	0.75	0.56	0.68
Psychoda_alternata	0.59	0.85	0	0.79
Rhabditidoides_sp._VS-2014	0.65	0.32	0.86	0.43
Rhodobacter flagellatus	0.4	0.63	0.41	0.45
Rhodobacteraceae_bacterium_CY02	0.69	0.9	0.23	0
Riemerella_columbina	0.5	0.97	0.65	0.46
Roseburia_sp._1120	0.31	0	0.84	0.73
Ruminococcus_bromii	0.21	0.32	0.74	0.83
Ruminococcus_flavefaciens	0.47	0.61	0.2	0.78
Ruminococcus_sp.	0.42	0.27	0.53	0.57
Salmonella typhimurium	0.43	0.5	0.69	0.71
SAR86_cluster_bacterium_BACL1_MAG-121128-bin56	0.81	0.9	0.73	0.42
SAR86_cluster_bacterium_REDSEA-S09_B4	0.85	0.84	0	0.55
Segetibacter_koreensis	0.93	0.54	0	0.62
Staphylococcus aureus	0.48	0.48	0.61	0.28
Staphylococcus aureus ET3−1	0.69	0.35	0.81	0.79
Staphylococcus sp. SAU	0.35	0.43	0.46	0
Stylodictya_validispina	0	0.42	0.48	0.8
Sutterella_wadsworthensis	0.71	0.96	0.53	0.82
Thecamonas_trahens	0.76	0.89	0.75	0.68
Thermomonosporaceae_bacterium_YE4-D4-16-CH2	0.83	0.55	0.44	0.35
TM7_phylum_sp._oral_clone_BU080	0.9	0.37	0.52	0.76
