# Supplementary material for: Microbiome-based enrichment pattern mining has enabled a deeper understanding of the biome–species–function relationship
Source: Commun Biol. 2023 Apr 10;6:391. doi: 10.1038/s42003-023-04753-x (PMC10085995; doi:10.1038/s42003-023-04753-x)
Supplement: Supplementary file 5 — Supplementary Data 3 [file 42003_2023_4753_MOESM5_ESM.xlsx]

## Sheet: Sheet1
Supplementary Data 3. The biomarker for four biomes based on the taxonomical compositions and functional profiles. The biomarker analysis was performed using the linear discriminant analysis effect size (LEfSe) analysis. Species and GO annotations measured with logarithmic discriminant analysis (LDA) score (log10) >4 were selected as biomarkers.
Soil		Freshwater		Gut		Engineered
Marker	LDA(log10)	Marker	LDA(log10)	Marker	LDA(log10)	Marker	LDA(log10)
sk__;k__;p__Bacteroidetes;c__Cytophagia;o__Cytophagales;f__Cytophagaceae;g__Flectobacillus;	13.99	sk__Chloroplast;k__;p__;c__;o__;f__;g__;s__Emiliania_huxleyi	13.89	sk__Bacteria;k__;p__Proteobacteria;c__Betaproteobacteria;o__Burkholderiales;f__Burkholderiaceae;g__Burkholderia;s__Burkholderia_ pseudomallei	8.98	GO:0016702	8.98
GO:0004814	13.97	sk__Bacteria;k__;p__Proteobacteria;c__Alphaproteobacteria;o__;f__;g__;s__alpha_proteobacterium_SCGC_AB-629-F11	13.69	GO:0009236	8.8	sk__Bacteria;k__;p__Proteobacteria;c__Alphaproteobacteria;o__Rhodobacterales;f__Rhodobacteraceae;g__Pseudorhodobacter;s__Pseudorhodobacter_psychrotolerans	8.72
sk__;k__;p__Chloroflexi;c__Thermomicrobia;o__Ellin6537;f__;g__;	13.97	GO:0008519	13.54	sk__Bacteria;k__;p__Firmicutes;c__Clostridia;o__Clostridiales;f__Lachnospiraceae;g__;s__Lachnospiraceae_bacterium_1_4_56FAA	8.78	sk__Eukaryota;k__Metazoa;p__Nematoda;c__Chromadorea;o__Rhabditida;f__Rhabditidae;g__Choriorhabditis;s__Choriorhabditis_cristata	8.7
GO:0004616	13.91	sk__Chloroplast;k__;p__;c__;o__;f__;g__;s__Prasinoderma_coloniale	13.22	sk__Bacteria;k__;p__Firmicutes;c__Clostridia;o__Clostridiales;f__Ruminococcaceae;g__Ruminiclostridium;s__[Clostridium]_leptum	8.45	GO:0042626	7.71
sk__;k__;p__Proteobacteria;c__Betaproteobacteria;o__Burkholderiales;f__Comamonadaceae;g__Polaromonas;	13.91	sk__Eukaryota;k__;p__Bacillariophyta;c__Coscinodiscophyceae;o__Chaetocerotales;f__Chaetocerotaceae;g__Chaetoceros;s__Chaetoceros_sp._CCAP_1010/16	13.21	sk__Bacteria;k__;p__Bacteroidetes;c__Bacteroidia;o__Bacteroidales;f__Prevotellaceae;g__Paraprevotella;s__Paraprevotella_xylaniphila	8.44	GO:0006812	7.7
sk__;k__;p__Chloroflexi;c__Ellin6529;o__;f__;g__;s__	13.91	GO:0009678	13.16	sk__Bacteria;k__;p__Firmicutes;c__Clostridia;o__Clostridiales;f__Peptostreptococcaceae;g__Clostridioides;s__Clostridioides_difficile	8.44	GO:0006633	7.64
sk__;k__;p__Proteobacteria;c__Deltaproteobacteria;o__Bdellovibrionales;f__Bdellovibrionaceae;g__Bdellovibrio;s__	13.9	sk__Mitochondria;k__;p__;c__;o__;f__;g__;s__Proteobacteria_bacterium_JGI_0000113-D06	13.14	sk__Bacteria;k__;p__Firmicutes;c__Negativicutes;o__Veillonellales;f__Veillonellaceae;g__Veillonella;s__Veillonella_sp._oral_clone_OH1A	8.39	GO:0036376	7.51
sk__;k__;p__Acidobacteria;c__iii1-8;o__SJA-36;f__;g__;s__	13.9	GO:0015696	12.91	sk__Bacteria;k__;p__Proteobacteria;c__Betaproteobacteria;o__Burkholderiales;f__Sutterellaceae;g__Sutterella;s__Sutterella_wadsworthensis	8.27	sk__Bacteria;k__;p__Actinobacteria;c__Actinobacteria;o__Streptomycetales;f__Streptomycetaceae;g__Streptomyces;s__Streptomyces_sp._NRRL_F-6677	7.29
sk__;k__;p__Planctomycetes;c__Planctomycetia;o__Gemmatales;f__Gemmataceae;g__Gemmata;s__	13.89	sk__Chloroplast;k__;p__;c__;o__;f__;g__;s__uncultured_cyanobacterium	12.75	GO:0006064	8.23	sk__Eukaryota;k__Metazoa;p__Nematoda;c__Chromadorea;o__Rhabditida;f__Rhabditidae;g__Pelodera;s__Pelodera_punctata	7.23
GO:0004489	13.89	sk__Archaea;k__;p__Euryarchaeota;c__Candidatus_Thalassoarchaea;o__;f__;g__;s__Candidatus_Thalassoarchaea_mediterranii	12.75	sk__Bacteria;k__;p__Bacteroidetes;c__Bacteroidia;o__Bacteroidales;f__Bacteroidaceae;g__Bacteroides;s__Bacteroides_coprocola	8.12	GO:0009401	7.15
sk__;k__;p__Proteobacteria;c__Alphaproteobacteria;o__Sphingomonadales;f__Sphingomonadaceae;g__;	13.88	sk__Bacteria;k__;p__Proteobacteria;c__Gammaproteobacteria;o__;f__;g__;s__gamma_proteobacterium_HIMB30	12.74	sk__Bacteria;k__;p__Bacteroidetes;c__Bacteroidia;o__Bacteroidales;f__Odoribacteraceae;g__Odoribacter;s__Odoribacter_splanchnicus	8.1	sk__Bacteria;k__;p__Firmicutes;c__Bacilli;o__Lactobacillales;f__Streptococcaceae;g__Lactococcus;s__Lactococcus_lactis	7.09
sk__;k__;p__Chloroflexi;c__Anaerolineae;o__SBR1031;f__oc28;g__;s__	13.87	sk__Eukaryota;k__;p__;c__Dinophyceae;o__Noctilucales;f__Noctilucaceae;g__Noctiluca;s__Noctiluca_scintillans	12.71	GO:0004190	8.08	sk__Bacteria;k__;p__Proteobacteria;c__Deltaproteobacteria;o__Desulfobacterales;f__Desulfobacteraceae;g__Desulforegula;s__Desulforegula_conservatrix	6.95
GO:0004749	13.85	GO:0048027	12.54	GO:0005319	8	GO:0008948	6.89
sk__;k__;p__Actinobacteria;c__Actinobacteria;o__Actinomycetales;f__Mycobacteriaceae;g__Mycobacterium;	13.85	sk__Chloroplast;k__;p__;c__;o__;f__;g__;s__Prasinophyceae_sp._CCMP1205	12.08	sk__Bacteria;k__;p__Bacteroidetes;c__Bacteroidia;o__Bacteroidales;f__Prevotellaceae;g__Prevotella;s__Prevotella_sp._109	7.98	GO:0006306	6.82
sk__;k__;p__Proteobacteria;c__Alphaproteobacteria;o__Sphingomonadales;f__Erythrobacteraceae;g__;s__	13.82	GO:0071973	11.99	sk__Bacteria;k__;p__Firmicutes;c__Clostridia;o__Clostridiales;f__;g__;s__Clostridiales_bacterium_CHKCI006	7.91	sk__Bacteria;k__;p__Candidatus_Saccharibacteria;c__;o__;f__;g__;s__Candidatus_Saccharibacteria_bacterium_GW2011_GWC2_44_17	6.82
sk__;k__;p__Proteobacteria;c__Deltaproteobacteria;o__Myxococcales;f__Myxococcaceae;g__;s__	12.73	sk__Bacteria;k__;p__Proteobacteria;c__Gammaproteobacteria;o__;f__;g__;s__Gammaproteobacteria_bacterium_REDSEA-S03_B5	11.95	sk__Bacteria;k__;p__Firmicutes;c__Clostridia;o__Clostridiales;f__Oscillospiraceae;g__Oscillibacter;s__Oscillibacter_sp._ER4	7.79	GO:0016779	6.81
GO:0004820	12.71	GO:0015992	11.72	sk__Bacteria;k__;p__Firmicutes;c__Clostridia;o__Clostridiales;f__Clostridiaceae;g__Hungatella;s__Hungatella_hathewayi	7.79	GO:0015562	6.76
sk__;k__;p__Proteobacteria;c__Alphaproteobacteria;o__Caulobacterales;f__Caulobacteraceae;g__Caulobacter;	12.66	GO:0008408	11.68	GO:0019915	7.76	GO:0043190	6.72
sk__;k__;p__TM6;c__SJA-4;o__;f__;g__;s__	12.66	sk__Bacteria;k__;p__Candidatus_Marinimicrobia;c__;o__;f__;g__;s__Marinimicrobia_bacterium_SCGC_AAA003-L08	11.65	sk__Bacteria;k__;p__Firmicutes;c__Clostridia;o__Clostridiales;f__Clostridiaceae;g__Clostridium;s__Clostridium_sp._AT4	7.73	sk__Bacteria;k__;p__Candidatus_Saccharibacteria;c__;o__;f__;g__;s__Candidatus_Saccharibacteria_bacterium_RAAC3_TM7_1	6.68
sk__;k__;p__Proteobacteria;c__Betaproteobacteria;o__Burkholderiales;f__Burkholderiaceae;g__Burkholderia;	12.66	sk__Chloroplast;k__;p__;c__;o__;f__;g__;s__marine_metagenome	11.64	sk__Bacteria;k__;p__Firmicutes;c__Clostridia;o__Clostridiales;f__Lachnospiraceae;g__Coprococcus;s__Coprococcus_catus	7.62	GO:0022857	6.64
sk__;k__;p__Actinobacteria;c__OPB41;o__;f__;g__;s__	12.62	sk__Chloroplast;k__;p__;c__;o__;f__;g__;s__uncultured_prymnesiophyte_C19847	11.56	sk__Bacteria;k__;p__Bacteroidetes;c__Bacteroidia;o__Bacteroidales;f__Bacteroidaceae;g__Bacteroides;s__Bacteroides_dorei	7.56	GO:0016717	6.45
sk__;k__;p__Actinobacteria;c__Actinobacteria;o__Actinomycetales;f__Microbacteriaceae;g__Salinibacterium;	12.53	sk__Eukaryota;k__;p__;c__;o__Isochrysidales;f__Isochrysidaceae;g__Isochrysis;s__Isochrysis_galbana	11.19	GO:0006814	7.37	sk__Eukaryota;k__Viridiplantae;p__Streptophyta;c__Magnoliopsida;o__Fabales;f__Fabaceae;g__Medicago;s__Medicago_sativa	6.12
GO:0006098	12.51	sk__Eukaryota;k__Viridiplantae;p__Chlorophyta;c__Mamiellophyceae;o__Mamiellales;f__Mamiellaceae;g__Micromonas;s__Micromonas_pusilla	11.07	sk__Bacteria;k__;p__Firmicutes;c__Clostridia;o__Clostridiales;f__Lachnospiraceae;g__Lachnoclostridium;s__Lachnoclostridium_phytofermentans	7.37	sk__Bacteria;k__;p__Proteobacteria;c__Gammaproteobacteria;o__Pseudomonadales;f__Pseudomonadaceae;g__Pseudomonas;s__Pseudomonas_moraviensis	6.09
sk__;k__;p__Actinobacteria;c__Actinobacteria;o__Actinomycetales;f__Nocardiaceae;g__Rhodococcus;	12.48	GO:0044781	11.07	GO:0019551	7.35	GO:0008080	6
sk__;k__;p__Cyanobacteria;c__Chloroplast;o__Chlorophyta;f__Trebouxiophyceae;g__;	12.46	sk__Bacteria;k__;p__Gemmatimonadetes;c__;o__;f__;g__;s__Gemmatimonadetes_bacterium_SCGC_AAA240-J22	11.02	sk__Bacteria;k__;p__Firmicutes;c__Clostridia;o__Clostridiales;f__;g__;s__Clostridiales_bacterium_21-4c	7.34	GO:0010181	5.87
sk__;k__;p__Proteobacteria;c__Betaproteobacteria;o__Burkholderiales;f__Oxalobacteraceae;g__Herminiimonas;	12.46	sk__Chloroplast;k__;p__;c__;o__;f__;g__;s__uncultured_phototrophic_eukaryote	10.82	GO:0009372	7.31	sk__Bacteria;k__;p__Bacteroidetes;c__Flavobacteriia;o__Flavobacteriales;f__Flavobacteriaceae;g__Flavobacterium;s__Flavobacterium_sp._KJF5-13	5.84
sk__;k__;p__Proteobacteria;c__Alphaproteobacteria;o__Rhizobiales;f__Hyphomicrobiaceae;g__;	12.45	sk__Bacteria;k__;p__Proteobacteria;c__Alphaproteobacteria;o__Pelagibacterales;f__Pelagibacteraceae;g__Candidatus_Pelagibacter;s__Candidatus_Pelagibacter_ubique	10.68	sk__Bacteria;k__;p__Firmicutes;c__Bacilli;o__Lactobacillales;f__Lactobacillaceae;g__Lactobacillus;s__Lactobacillus_rogosae	7.31	sk__Bacteria;k__;p__Firmicutes;c__Clostridia;o__Clostridiales;f__Clostridiaceae;g__Clostridium;s__Clostridium_sp._826	5.65
sk__;k__;p__Proteobacteria;c__Deltaproteobacteria;o__Syntrophobacterales;f__Syntrophobacteraceae;g__;	12.43	sk__Chloroplast;k__;p__;c__;o__;f__;g__;s__Phaeocystis_globosa	10.57	sk__Bacteria;k__;p__Firmicutes;c__Clostridia;o__Clostridiales;f__Eubacteriaceae;g__Eubacterium;s__Eubacterium_coprostanoligenes	7.3	GO:0050485	5.34
sk__;k__;p__Proteobacteria;c__Deltaproteobacteria;o__Myxococcales;f__Polyangiaceae;g__;s__	12.43	sk__Chloroplast;k__;p__;c__;o__;f__;g__;s__uncultured_bacterium_ARCTIC24_F_09	10.54	sk__Bacteria;k__;p__Firmicutes;c__Clostridia;o__Clostridiales;f__Ruminococcaceae;g__Ruminococcus;s__Ruminococcus_sp._YE58	7.29	sk__Bacteria;k__;p__Verrucomicrobia;c__;o__;f__;g__;s__Verrucomicrobia_bacterium_ADurb.Bin070	5.23
sk__;k__;p__Proteobacteria;c__Gammaproteobacteria;o__Xanthomonadales;f__Xanthomonadaceae;g__Stenotrophomonas;s__geniculata	12.41	sk__Archaea;k__;p__Euryarchaeota;c__;o__;f__;g__;s__Marine_Group_III_euryarchaeote_SCGC_AAA288-E19	10.52	sk__Bacteria;k__;p__Bacteroidetes;c__Bacteroidia;o__Bacteroidales;f__Bacteroidaceae;g__Bacteroides;s__Bacteroides_plebeius	7.28	GO:0008170	4.91
sk__;k__;p__Proteobacteria;c__Alphaproteobacteria;o__Rickettsiales;f__mitochondria;g__Zea;	12.41	GO:0016746	10.05	sk__Bacteria;k__;p__Bacteroidetes;c__Bacteroidia;o__Bacteroidales;f__Bacteroidaceae;g__Bacteroides;s__Bacteroides_stercoris	7.25	sk__Eukaryota;k__Metazoa;p__Nematoda;c__Chromadorea;o__Rhabditida;f__Rhabditidae;g__Pelodera;s__Pelodera_strongyloides	4.86
sk__;k__;p__Proteobacteria;c__Alphaproteobacteria;o__Rhizobiales;f__Rhizobiaceae;g__Rhizobium;s__leguminosarum	12.39	sk__Bacteria;k__;p__Proteobacteria;c__Alphaproteobacteria;o__Pelagibacterales;f__Pelagibacteraceae;g__;s__SAR11_cluster_bacterium_PRT-SC02	10.03	GO:0008233	7.24	sk__Bacteria;k__;p__Proteobacteria;c__Betaproteobacteria;o__Neisseriales;f__Chromobacteriaceae;g__Laribacter;s__Laribacter_hongkongensis	4.79
sk__;k__;p__Nitrospirae;c__Nitrospira;o__Nitrospirales;f__Nitrospiraceae;g__Nitrospira;	12.39	sk__Bacteria;k__;p__Verrucomicrobia;c__Opitutae;o__Puniceicoccales;f__Puniceicoccaceae;g__Pelagicoccus;s__Pelagicoccus_albus	10.01	sk__Bacteria;k__;p__;c__;o__;f__;g__;s__bacterium_NLAE-zl-G433	7.11	GO:0019867	4.74
sk__;k__;p__Proteobacteria;c__Betaproteobacteria;o__Burkholderiales;f__Comamonadaceae;g__Delftia;s__	12.36	sk__Eukaryota;k__;p__;c__Dinophyceae;o__Peridiniales;f__Protoperidiniaceae;g__Protoperidinium;s__Protoperidinium_elegans	9.89	GO:0016301	7.01	sk__Eukaryota;k__Metazoa;p__Arthropoda;c__Insecta;o__Blattodea;f__Termopsidae;g__Zootermopsis;s__Zootermopsis_nevadensis	4.08
sk__;k__;p__Bacteroidetes;c__Bacteroidia;o__Bacteroidales;f__;g__;s__	12.36	GO:0050662	9.81	GO:0008134	6.99
sk__;k__;p__Proteobacteria;c__Betaproteobacteria;o__Burkholderiales;f__Oxalobacteraceae;g__;	12.34	sk__Mitochondria;k__;p__;c__;o__;f__;g__;s__uncultured_alpha_proteobacterium	9.7	GO:0016853	6.97
sk__;k__;p__Acidobacteria;c__Acidobacteria-6;o__CCU21;f__;g__;	12.32	sk__Eukaryota;k__;p__;c__Dinophyceae;o__;f__;g__Abedinium;s__Abedinium_dasypus	9.5	sk__Bacteria;k__;p__Bacteroidetes;c__Bacteroidia;o__Bacteroidales;f__Tannerellaceae;g__Parabacteroides;s__Parabacteroides_johnsonii	6.95
sk__;k__;p__Proteobacteria;c__Deltaproteobacteria;o__MIZ46;f__;g__;	12.3	GO:0015986	9.44	sk__Bacteria;k__;p__Bacteroidetes;c__Bacteroidia;o__Bacteroidales;f__Barnesiellaceae;g__Coprobacter;s__Coprobacter_fastidiosus	6.85
sk__;k__;p__Actinobacteria;c__Actinobacteria;o__Actinomycetales;f__Nocardioidaceae;g__Aeromicrobium;	12.28	sk__Bacteria;k__;p__Proteobacteria;c__Alphaproteobacteria;o__Pelagibacterales;f__Pelagibacteraceae;g__;s__alpha_proteobacterium_HIMB114	9.18	GO:0031419	6.71
GO:0004823	12.28	sk__Bacteria;k__;p__Candidatus_Marinimicrobia;c__;o__;f__;g__;s__Marinimicrobia_bacterium_JGI_0000113-D11	9.07	sk__Bacteria;k__;p__Bacteroidetes;c__Bacteroidia;o__Bacteroidales;f__Bacteroidaceae;g__Bacteroides;s__Bacteroides_nordii	6.69
sk__;k__;p__Proteobacteria;c__Gammaproteobacteria;o__Pseudomonadales;f__Pseudomonadaceae;g__Pseudomonas;s__nitroreducens	12.27	sk__Archaea;k__;p__Euryarchaeota;c__;o__;f__;g__;s__Marine_group_II_euryarchaeote_REDSEA-S03_B6	8.95	sk__Bacteria;k__;p__Firmicutes;c__Clostridia;o__Clostridiales;f__Clostridiaceae;g__Butyricicoccus;s__Butyricicoccus_faecihominis	6.68
sk__;k__;p__Proteobacteria;c__Alphaproteobacteria;o__Rhodobacterales;f__Hyphomonadaceae;g__;s__	12.27	sk__Bacteria;k__;p__Cyanobacteria;c__;o__Synechococcales;f__Prochloraceae;g__Prochlorococcus;s__Prochlorococcus_marinus	8.9	GO:0019069	6.65
sk__;k__;p__Proteobacteria;c__Betaproteobacteria;o__Burkholderiales;f__Oxalobacteraceae;g__;s__	12.26	sk__Bacteria;k__;p__;c__;o__;f__;g__;s__bacterium_SH5-3	8.85	sk__Bacteria;k__;p__Proteobacteria;c__Alphaproteobacteria;o__Rhizobiales;f__Bradyrhizobiaceae;g__Rhodopseudomonas;s__Rhodopseudomonas_sp._CZ-1	6.61
sk__;k__;p__Proteobacteria;c__Gammaproteobacteria;o__Pseudomonadales;f__Moraxellaceae;g__Moraxella;	12.22	sk__Eukaryota;k__;p__Bacillariophyta;c__Coscinodiscophyceae;o__Chaetocerotales;f__Chaetocerotaceae;g__Chaetoceros;s__Chaetoceros_affinis	8.77	GO:0033539	6.58
sk__;k__;p__Proteobacteria;c__Betaproteobacteria;o__MND1;f__;g__;s__	12.2	sk__Eukaryota;k__Metazoa;p__Arthropoda;c__Maxillopoda;o__Calanoida;f__Metridinidae;g__Metridia;s__Metridia_lucens	8.76	sk__Bacteria;k__;p__Fusobacteria;c__Fusobacteriia;o__Fusobacteriales;f__Fusobacteriaceae;g__Fusobacterium;s__Fusobacterium_varium	6.55
sk__;k__;p__Proteobacteria;c__Deltaproteobacteria;o__Bdellovibrionales;f__Bacteriovoracaceae;g__;s__	12.19	sk__Eukaryota;k__;p__;c__Dinophyceae;o__Suessiales;f__Suessiaceae;g__Piscinoodinium;s__Piscinoodinium_sp._RWL-2007	8.68	sk__Bacteria;k__;p__Bacteroidetes;c__Bacteroidia;o__Bacteroidales;f__Bacteroidaceae;g__Bacteroides;s__Bacteroides_caecigallinarum	6.54
sk__;k__;p__Actinobacteria;c__Thermoleophilia;o__Solirubrobacterales;f__Patulibacteraceae;g__;	12.15	sk__Eukaryota;k__;p__;c__Dinophyceae;o__Peridiniales;f__Protoperidiniaceae;g__Protoperidinium;s__Protoperidinium_crassipes	8.54	sk__Bacteria;k__;p__Firmicutes;c__Clostridia;o__Clostridiales;f__Oscillospiraceae;g__Oscillibacter;s__Oscillibacter_sp._Marseille-P3302	6.53
sk__;k__;p__TM7;c__TM7-3;o__;f__;g__;s__	12.14	GO:0009428	8.38	GO:0008239	6.51
sk__;k__;p__Proteobacteria;c__Gammaproteobacteria;o__Xanthomonadales;f__Xanthomonadaceae;g__Thermomonas;s__	12.13	sk__Bacteria;k__;p__Chloroflexi;c__;o__;f__;g__;s__SAR202_cluster_bacterium_SCGC_AAA240-N13	8.29	sk__Bacteria;k__;p__Firmicutes;c__Clostridia;o__Clostridiales;f__Ruminococcaceae;g__Faecalibacterium;s__Faecalibacterium_prausnitzii	6.51
sk__;k__;p__Proteobacteria;c__Betaproteobacteria;o__Rhodocyclales;f__Rhodocyclaceae;g__Propionivibrio;	12.13	sk__Eukaryota;k__;p__;c__Dinophyceae;o__Gonyaulacales;f__Ceratiaceae;g__Neoceratium;s__Neoceratium_fusus	8.27	sk__Bacteria;k__;p__Bacteroidetes;c__Bacteroidia;o__Bacteroidales;f__Bacteroidaceae;g__Bacteroides;s__Bacteroides_vulgatus	6.46
sk__;k__;p__Actinobacteria;c__Actinobacteria;o__Actinomycetales;f__Micrococcaceae;g__;	12.09	sk__Eukaryota;k__;p__;c__;o__;f__;g__;s__eukaryote_clone_OLI11029	8.14	sk__Bacteria;k__;p__Bacteroidetes;c__Bacteroidia;o__Bacteroidales;f__Tannerellaceae;g__Parabacteroides;s__Parabacteroides_distasonis	6.41
GO:0004601	12.07	sk__Eukaryota;k__;p__;c__Dinophyceae;o__Blastodiniales;f__;g__Blastodinium;s__Blastodinium_contortum	7.97	GO:0006813	6.38
sk__;k__;p__Acidobacteria;c__Acidobacteriia;o__Acidobacteriales;f__Koribacteraceae;g__;	12.05	sk__Eukaryota;k__;p__;c__Dinophyceae;o__Prorocentrales;f__Prorocentraceae;g__Prorocentrum;s__Prorocentrum_minimum	7.95	sk__Bacteria;k__;p__Firmicutes;c__Clostridia;o__Clostridiales;f__Lachnospiraceae;g__Roseburia;s__Roseburia_sp._1120	6.38
sk__;k__;p__Proteobacteria;c__Gammaproteobacteria;o__;f__;g__;	12.05	GO:0015031	7.95	sk__Bacteria;k__;p__Firmicutes;c__Clostridia;o__Clostridiales;f__Lachnospiraceae;g__Blautia;s__[Ruminococcus]_gnavus	6.36
sk__;k__;p__Actinobacteria;c__Actinobacteria;o__Actinomycetales;f__Nocardioidaceae;g__;s__	12.04	GO:0016597	7.51	sk__Bacteria;k__;p__Firmicutes;c__Clostridia;o__Clostridiales;f__Ruminococcaceae;g__Ruminococcus;s__Ruminococcus_sp._Marseille-P328	6.28
sk__;k__;p__Firmicutes;c__Bacilli;o__Bacillales;f__Planococcaceae;g__Sporosarcina;s__	12.03	sk__Bacteria;k__;p__Chloroflexi;c__;o__;f__;g__;s__Chloroflexi_bacterium_SCGC_AB-629-P13	7.44	GO:0055088	6.2
sk__;k__;p__Proteobacteria;c__Alphaproteobacteria;o__Rhizobiales;f__Rhizobiaceae;g__;	12.02	sk__Eukaryota;k__;p__;c__Dinophyceae;o__Peridiniales;f__Protoperidiniaceae;g__Protoperidinium;s__Protoperidinium_conicum	7.26	sk__Bacteria;k__;p__Bacteroidetes;c__Bacteroidia;o__Bacteroidales;f__Prevotellaceae;g__;s__Prevotellaceae_bacterium_S4-A16	6.19
sk__;k__;p__Acidobacteria;c__Holophagae;o__Holophagales;f__Holophagaceae;g__;	12.02	GO:0019684	7.23	sk__Bacteria;k__;p__Firmicutes;c__Clostridia;o__Clostridiales;f__Clostridiaceae;g__;s__Clostridiaceae_bacterium_DJF_VR09	6.08
sk__;k__;p__Actinobacteria;c__Actinobacteria;o__Actinomycetales;f__Intrasporangiaceae;g__;	12	sk__Eukaryota;k__;p__Bacillariophyta;c__Coscinodiscophyceae;o__Chaetocerotales;f__Chaetocerotaceae;g__Chaetoceros;s__Chaetoceros_sp.	7.04	sk__Bacteria;k__;p__Proteobacteria;c__Betaproteobacteria;o__Burkholderiales;f__Sutterellaceae;g__Sutterella;s__Sutterella_sp._252	6.05
sk__;k__;p__Nitrospirae;c__Nitrospira;o__Nitrospirales;f__Nitrospiraceae;g__Nitrospira;s__	11.95	sk__Eukaryota;k__;p__Bacillariophyta;c__Coscinodiscophyceae;o__Thalassiosirales;f__Thalassiosiraceae;g__Thalassiosira;s__Thalassiosira_oceanica	7	sk__Bacteria;k__;p__Firmicutes;c__Clostridia;o__Clostridiales;f__Lachnospiraceae;g__Dorea;s__Dorea_longicatena	6
sk__;k__;p__Bacteroidetes;c__[Saprospirae];o__[Saprospirales];f__Saprospiraceae;g__;	11.94	sk__Eukaryota;k__;p__Bacillariophyta;c__Coscinodiscophyceae;o__Chaetocerotales;f__Chaetocerotaceae;g__Chaetoceros;s__Chaetoceros_radicans	6.97	sk__Bacteria;k__;p__Firmicutes;c__Clostridia;o__Clostridiales;f__Lachnospiraceae;g__Dorea;s__Dorea_formicigenerans	5.98
GO:0005488	11.94	sk__Eukaryota;k__;p__;c__Dinophyceae;o__Gonyaulacales;f__Gonyaulacaceae;g__Gonyaulax;s__Gonyaulax_polygramma	6.92	sk__Bacteria;k__;p__Firmicutes;c__;o__;f__;g__;s__Firmicutes_bacterium_Mad1	5.96
sk__;k__;p__Proteobacteria;c__Gammaproteobacteria;o__Aeromonadales;f__Aeromonadaceae;g__Aeromonas;	11.93	GO:0016817	6.89	sk__Bacteria;k__;p__Firmicutes;c__Clostridia;o__Clostridiales;f__Ruminococcaceae;g__Gorbachella;s__Gorbachella_massiliensis	5.91
GO:0006108	11.89	GO:0015930	6.79	sk__Bacteria;k__;p__;c__;o__;f__;g__;s__bacterium_YE59	5.86
sk__;k__;p__Proteobacteria;c__Gammaproteobacteria;o__Pseudomonadales;f__Moraxellaceae;g__Alkanindiges;	11.88	GO:0033014	6.71	sk__Bacteria;k__;p__Firmicutes;c__Clostridia;o__Clostridiales;f__Ruminococcaceae;g__Negativibacillus;s__Negativibacillus_massiliensis	5.83
sk__;k__;p__Actinobacteria;c__Actinobacteria;o__Actinomycetales;f__Nocardiaceae;g__Rhodococcus;s__fascians	11.88	sk__Archaea;k__;p__Thaumarchaeota;c__;o__Nitrosopumilales;f__Nitrosopumilaceae;g__Nitrosopumilus;s__Nitrosopumilus_maritimus	6.69	sk__Bacteria;k__;p__Firmicutes;c__Clostridia;o__Clostridiales;f__Lachnospiraceae;g__Blautia;s__Blautia_massiliensis	5.81
sk__;k__;p__Proteobacteria;c__Betaproteobacteria;o__Methylophilales;f__Methylophilaceae;g__Methylotenera;s__mobilis	11.87	sk__Chloroplast;k__;p__;c__;o__;f__;g__;s__Phaeocystis_antarctica	6.4	sk__Bacteria;k__;p__Firmicutes;c__Clostridia;o__Clostridiales;f__;g__Pseudoflavonifractor;s__Pseudoflavonifractor_capillosus	5.8
GO:0004799	11.86	GO:0015979	6.33	sk__Bacteria;k__;p__Bacteroidetes;c__Bacteroidia;o__Bacteroidales;f__Bacteroidaceae;g__Bacteroides;s__Bacteroides_caccae	5.77
sk__;k__;p__Proteobacteria;c__Alphaproteobacteria;o__Caulobacterales;f__Caulobacteraceae;g__Asticcacaulis;s__	11.86	sk__Eukaryota;k__;p__;c__Dinophyceae;o__Peridiniales;f__Protoperidiniaceae;g__Protoperidinium;s__Protoperidinium_divergens	6.33	sk__Bacteria;k__;p__Firmicutes;c__Clostridia;o__Clostridiales;f__Clostridiaceae;g__Butyricicoccus;s__Butyricicoccus_pullicaecorum	5.69
sk__;k__;p__TM7;c__TM7-1;o__;f__;g__;	11.86	sk__Bacteria;k__;p__Proteobacteria;c__Deltaproteobacteria;o__;f__;g__;s__SAR324_cluster_bacterium_lautmerah10	6.31	sk__Bacteria;k__;p__Bacteroidetes;c__Bacteroidia;o__Bacteroidales;f__Bacteroidaceae;g__Bacteroides;s__Bacteroides_ovatus	5.67
GO:0004176	11.85	sk__Eukaryota;k__;p__;c__Cryptophyta;o__Pyrenomonadales;f__Geminigeraceae;g__Geminigera;s__Geminigera_cryophila	6.3	GO:0031965	5.6
sk__;k__;p__Cyanobacteria;c__Chloroplast;o__Stramenopiles;f__;g__;s__	11.85	sk__Eukaryota;k__;p__;c__;o__;f__;g__Pseudopirsonia;s__Pseudopirsonia_mucosa	5.64	sk__Bacteria;k__;p__Firmicutes;c__Clostridia;o__Clostridiales;f__Lachnospiraceae;g__Pseudobutyrivibrio;s__Pseudobutyrivibrio_sp._CA38	5.58
sk__;k__;p__Actinobacteria;c__Actinobacteria;o__Actinomycetales;f__;g__;s__	11.85	sk__Mitochondria;k__;p__;c__;o__;f__;g__;s__metagenome	5.59	GO:0070009	5.51
sk__;k__;p__Bacteroidetes;c__Bacteroidia;o__Bacteroidales;f__Porphyromonadaceae;g__Paludibacter;s__	11.83	sk__Archaea;k__;p__Thaumarchaeota;c__;o__;f__;g__;s__Marine_Group_I_thaumarchaeote_SCGC_AAA799-D07	5.54	sk__Bacteria;k__;p__Bacteroidetes;c__Bacteroidia;o__Bacteroidales;f__Bacteroidaceae;g__Bacteroides;s__Bacteroides_sp._SB5	5.48
sk__;k__;p__Proteobacteria;c__Deltaproteobacteria;o__Bdellovibrionales;f__Bdellovibrionaceae;g__Bdellovibrio;	11.82	sk__Bacteria;k__;p__Planctomycetes;c__;o__;f__;g__;s__Planctomycetes_bacterium_SCGC_AAA282-C19	5.51	sk__Bacteria;k__;p__;c__;o__;f__;g__;s__bacterium_NLAE-zl-H174	5.45
sk__;k__;p__Proteobacteria;c__Gammaproteobacteria;o__Pseudomonadales;f__Moraxellaceae;g__Acinetobacter;s__johnsonii	11.81	sk__Bacteria;k__;p__Proteobacteria;c__Gammaproteobacteria;o__Alteromonadales;f__Alteromonadaceae;g__Alteromonas;s__Alteromonas_macleodii	5.42	sk__Bacteria;k__;p__Firmicutes;c__Clostridia;o__Clostridiales;f__Ruminococcaceae;g__Ruminococcus;s__Ruminococcus_sp.	5.39
sk__;k__;p__TM7;c__TM7-3;o__EW055;f__;g__;	11.81	GO:0097588	5.4	sk__Bacteria;k__;p__Firmicutes;c__Clostridia;o__Clostridiales;f__Lachnospiraceae;g__Roseburia;s__Roseburia_intestinalis	5.37
sk__;k__;p__Acidobacteria;c__Solibacteres;o__Solibacterales;f__Solibacteraceae;g__CandidatusSolibacter;	11.8	sk__Mitochondria;k__;p__;c__;o__;f__;g__;s__marine_metagenome	5.36	sk__Bacteria;k__;p__Bacteroidetes;c__Bacteroidia;o__Bacteroidales;f__Bacteroidaceae;g__Bacteroides;s__Bacteroides_sp._Marseille-P3208T	5.36
sk__;k__;p__Proteobacteria;c__Gammaproteobacteria;o__Xanthomonadales;f__Sinobacteraceae;g__Nevskia;	11.78	GO:0009073	5.33	sk__Bacteria;k__;p__Firmicutes;c__Negativicutes;o__Veillonellales;f__Veillonellaceae;g__Dialister;s__Dialister_invisus	5.34
sk__;k__;p__Cyanobacteria;c__Gloeobacterophycideae;o__Gloeobacterales;f__Gloeobacteraceae;g__Gloeobacter;	11.78	sk__Bacteria;k__;p__Cyanobacteria;c__;o__Synechococcales;f__Synechococcaceae;g__Synechococcus;s__Synechococcus_sp._WH_8102	5.26	GO:0006869	5.29
sk__;k__;p__Acidobacteria;c__[Chloracidobacteria];o__RB41;f__Ellin6075;g__;	11.78	GO:0030976	5.24	sk__Bacteria;k__;p__Firmicutes;c__Clostridia;o__Clostridiales;f__Ruminococcaceae;g__Ruminiclostridium;s__[Eubacterium]_siraeum	5.28
sk__;k__;p__Proteobacteria;c__Alphaproteobacteria;o__Rhizobiales;f__Phyllobacteriaceae;g__;s__	11.76	sk__Chloroplast;k__;p__;c__;o__;f__;g__;s__Pycnococcus_provasolii	5.06	sk__Bacteria;k__;p__Firmicutes;c__Clostridia;o__Clostridiales;f__Lachnospiraceae;g__Blautia;s__[Ruminococcus]_torques	5.27
sk__;k__;p__Planctomycetes;c__Phycisphaerae;o__WD2101;f__;g__;s__	11.76	GO:0016743	5.03	GO:0004806	5.23
GO:0006051	11.75	sk__Eukaryota;k__;p__Bacillariophyta;c__Coscinodiscophyceae;o__Chaetocerotales;f__Chaetocerotaceae;g__Chaetoceros;s__Chaetoceros_brevis	4.99	sk__Bacteria;k__;p__Firmicutes;c__Erysipelotrichia;o__Erysipelotrichales;f__Erysipelotrichaceae;g__Holdemania;s__Holdemania_filiformis	5.15
sk__;k__;p__Actinobacteria;c__Actinobacteria;o__Actinomycetales;f__Cellulomonadaceae;g__;s__	11.68	GO:0045156	4.84	sk__Bacteria;k__;p__;c__;o__;f__;g__;s__bacterium_LF-3	5.02
GO:0003879	11.66	sk__Mitochondria;k__;p__;c__;o__;f__;g__;s__uncultured_bacterium	4.59	GO:0006629	4.93
sk__;k__;p__Actinobacteria;c__Actinobacteria;o__Actinomycetales;f__Corynebacteriaceae;g__Corynebacterium;s__	11.63	sk__Chloroplast;k__;p__;c__;o__;f__;g__;s__uncultured_marine_bacterium	4.51	GO:0008324	4.84
sk__;k__;p__Proteobacteria;c__Deltaproteobacteria;o__Myxococcales;f__OM27;g__;s__	11.63	sk__Eukaryota;k__Viridiplantae;p__Chlorophyta;c__Mamiellophyceae;o__Mamiellales;f__Bathycoccaceae;g__Ostreococcus;s__Ostreococcus_tauri	4.42	GO:0008289	4.81
sk__;k__;p__Proteobacteria;c__Betaproteobacteria;o__Burkholderiales;f__Comamonadaceae;g__Ramlibacter;	11.62	sk__Eukaryota;k__;p__;c__;o__;f__;g__;s__eukaryote_clone_OLI11010	4.36	sk__Bacteria;k__;p__Firmicutes;c__Clostridia;o__Clostridiales;f__Lachnospiraceae;g__Eisenbergiella;s__Eisenbergiella_tayi	4.81
sk__;k__;p__Chloroflexi;c__Anaerolineae;o__SBR1031;f__A4b;g__;s__	11.61	GO:1902209	4.05	GO:0005789	4.77
sk__;k__;p__Actinobacteria;c__Actinobacteria;o__Actinomycetales;f__Sanguibacteraceae;g__Sanguibacter;s__	11.54			GO:0009341	4.56
sk__;k__;p__Acidobacteria;c__Sva0725;o__Sva0725;f__;g__;s__	11.54			GO:0006298	4.44
sk__;k__;p__Proteobacteria;c__Gammaproteobacteria;o__Alteromonadales;f__Alteromonadaceae;g__Cellvibrio;s__	11.49			GO:0008237	4.27
GO:0006106	11.42			sk__Bacteria;k__;p__Firmicutes;c__Negativicutes;o__Selenomonadales;f__Selenomonadaceae;g__Selenomonas;s__Selenomonas_genomosp._P7_oral_clone_MB5_C08	4.13
GO:0006139	11.42			sk__Bacteria;k__;p__Firmicutes;c__Negativicutes;o__Veillonellales;f__Veillonellaceae;g__Dialister;s__Dialister_propionicifaciens	4.13
sk__;k__;p__Proteobacteria;c__Alphaproteobacteria;o__Rhizobiales;f__Hyphomicrobiaceae;g__Hyphomicrobium;s__	11.42			GO:0030246	4.08
sk__;k__;p__Proteobacteria;c__;o__;f__;g__;s__	11.41			sk__Bacteria;k__;p__;c__;o__;f__;g__;s__bacterium_A7(2010)	4.05
GO:0005098	11.39
GO:0004725	11.19
sk__;k__;p__Proteobacteria;c__Gammaproteobacteria;o__Xanthomonadales;f__Sinobacteraceae;g__;	11.18
GO:0003989	11.12
sk__;k__;p__Proteobacteria;c__Gammaproteobacteria;o__Legionellales;f__;g__;s__	11.11
GO:0005086	10.42
GO:0003678	10.1
GO:0004298	9.41
sk__;k__;p__Actinobacteria;c__Acidimicrobiia;o__Acidimicrobiales;f__C111;g__;	9.08
sk__;k__;p__Chloroflexi;c__S085;o__;f__;g__;	8.72
GO:0005694	8.6
GO:0001522	8.57
GO:0000030	8.4
GO:0000271	7.95
sk__;k__;p__Cyanobacteria;c__Synechococcophycideae;o__Pseudanabaenales;f__Pseudanabaenaceae;g__Leptolyngbya;	7.75
GO:0003935	7.7
sk__;k__;p__Gemmatimonadetes;c__Gemmatimonadetes;o__N1423WL;f__;g__;s__	6.94
GO:0005992	6.05
GO:0005634	5.69
GO:0006012	5
sk__;k__;p__Proteobacteria;c__Alphaproteobacteria;o__Rickettsiales;f__;g__;s__	4.84
sk__;k__;p__Gemmatimonadetes;c__Gemmatimonadetes;o__Ellin5290;f__;g__;s__	4.71
GO:0004853	4.67
GO:0003942	4
GO:0005507	4
