# Supplementary material for: Microbiome-based enrichment pattern mining has enabled a deeper understanding of the biome–species–function relationship
Source: Commun Biol. 2023 Apr 10;6:391. doi: 10.1038/s42003-023-04753-x (PMC10085995; doi:10.1038/s42003-023-04753-x)
Supplement: Supplementary file 6 — Supplementary Data 4 [file 42003_2023_4753_MOESM6_ESM.xlsx]

## Sheet: Sheet1
Supplementary Data 4. List of the project for four biomes (Soil, Freshwater, Gut, and Engineered) and related information. This table includes the project number, the analysis id, and the biome information of the metagenome project.
Biome	Project_number	Analysis_id	Project_name	Classification
Soil	ERP005607	MGYS00000373	ASS lime injection - injection site	Environmental > Terrestrial > Soil > Clay
Soil	ERP005908	MGYS00000392	Acid sulfate soil microbial profile - pre-investigation	Environmental > Terrestrial > Soil > Grasslands
Soil	ERP008551	MGYS00000434	BASE - Biomes of Australian Soil Environments	Environmental > Terrestrial > Soil
Soil	ERP009498	MGYS00001167	Forest harvesting reduces the soil metagenomic potential for biomass decomposition	Environmental > Terrestrial > Soil > Forest soil
Soil	ERP010513	MGYS00000939	Chinese Poyang Lake resistant genes from soil metagenome	Environmental > Terrestrial > Soil
Soil	ERP011407	MGYS00000539	Diesel contamination of Antarctic soils and sediments	Environmental > Terrestrial > Soil > Contaminated
Soil	ERP014473	MGYS00000776	Comparison of two soil microbiomes with different organic matter content	Environmental > Terrestrial > Soil
Soil	ERP014680	MGYS00000644	Desert varnish metagenome	Environmental > Terrestrial > Soil > Desert
Soil	ERP016338	MGYS00001173	Functional and taxonomic profiling of microbial communities in caves of the Algarve,	Environmental > Terrestrial > Soil
			Southern Portugal.
Soil	ERP020032	MGYS00001331	Class project on metagenomics using samples from the soil.	Environmental > Terrestrial > Soil
Soil	ERP022944	MGYS00001761	NGEE Arctic Microbial Communities of Polygonal Grounds	Environmental > Terrestrial > Soil > Permafrost
Soil	ERP106650	MGYS00002199	Comparison of copper contaminated soils, with similar uncontaminated controls.	Environmental > Terrestrial > Soil > Contaminated
Soil	SRP008722	MGYS00000496	Central Alaskan Permafrost Metagenome	Environmental > Terrestrial > Soil > Permafrost
Soil	SRP017930	MGYS00000739	F1RT Metagenome	Environmental > Terrestrial > Soil
Soil	SRP018858	MGYS00000767	DG Metagenome	Environmental > Terrestrial > Soil
Freshwater	PRJEB18527	MGYS00001344	Total metagenomic analysis	Environmental > Aquatic > Freshwater > Lake
Freshwater	PRJEB6102	MGYS00000388	Shotgun metagenomics reveals a wide array of antibiotic resistance genes	Environmental > Aquatic > Freshwater > Lake
			and mobile elements in a polluted lake in India
Freshwater	PRJEB20578	MGYS00001736	River Sediment metagenomes of textile dye degrading communities collected	Environmental > Aquatic > Freshwater > Groundwater > Contaminated
			from Ankleshwar, India
Freshwater	PRJNA76185	MGYS00000336	Richmond Mine AMD Biofilm Samples Metagenome	Environmental > Aquatic > Freshwater > Groundwater > Biofilm
Freshwater	PRJEB8080	MGYS00001472	Metagenomics of magnetotactic bacteria from Dianchi Lake	Environmental > Aquatic > Freshwater > Lake
Freshwater	PRJEB12327	MGYS00000599	Light-dependent microbial metabolisms drive carbon fluxes on glacier surfaces	Environmental > Aquatic > Freshwater > Ice > Glacier
Freshwater	PRJEB15239	MGYS00001200	Metagenomic study of the eukaryotic microorganisms diversity of	Environmental > Aquatic > Freshwater > Pond
			a pond based on an environmental DNA (eDNA) sample
Freshwater	PRJEB11636	MGYS00000561	Metagenome sample_Rabindra sarovar lake	Environmental > Aquatic > Freshwater > Lake
Freshwater	PRJEB6029	MGYS00000408	Lake depth metagenomes comparison	Environmental > Aquatic > Freshwater > Lentic
Freshwater	PRJEB11636	MGYS00000561	Metagenome sample_Rabindra sarovar lake	Environmental > Aquatic > Freshwater > Lake
Freshwater	PRJEB14545	MGYS00001520	The metagenome of "hand-picked" Achromatium cells from Lake Stechlin, NE, Germany	Environmental > Aquatic > Freshwater > Lake
Freshwater	PRJEB14811	MGYS00001179	Freshwater shotgun metagenome from the surface of Nakdong River during	Environmental > Aquatic > Freshwater
			algal bloom, Busan, South Korea
Freshwater	PRJNA30701	MGYS00000259	Glacier Metagenome	Environmental > Aquatic > Freshwater > Ice > Glacier
Freshwater	PRJNA337790	MGYS00001406	Freshwater microbial communities from Trout Bog Lake,	Environmental > Aquatic > Freshwater > Lake
			WI - 29MAY2008 epilimnion metagenome
Freshwater	PRJNA330042	MGYS00001401	Freshwater microbial communities from Lake Mendota,	Environmental > Aquatic > Freshwater > Lake
			WI - 20MAY2010 deep hole epilimnion metagenome
Freshwater	PRJNA330242	MGYS00001403	Freshwater microbial communities from Lake Mendota,	Environmental > Aquatic > Freshwater > Lake
			WI - 18MAY2011 deep hole epilimnion ns metagenome
Freshwater	PRJNA330241	MGYS00001404	Freshwater microbial communities from Lake Mendota,	Environmental > Aquatic > Freshwater > Lake
			WI - 03MAY2011 deep hole epilimnion metagenome
Freshwater	PRJNA330220	MGYS00001405	Freshwater microbial communities from Lake Mendota,	Environmental > Aquatic > Freshwater > Lake
			WI - 05MAY2012 deep hole epilimnion metagenome
Freshwater	PRJNA330225	MGYS00001410	Freshwater microbial communities from Lake Mendota,	Environmental > Aquatic > Freshwater > Lake
			WI - 17MAY2012 deep hole epilimnion metagenome
Gut	PRJNA389280	MGYS00002301	Human gut metagenome and metatranscriptome in the inflammatory bowel disease	Host-associated > Human > Digestive system > Intestine
Gut	PRJEB23524	MGYS00002081	WGS data from FMT trial for the treatment of recurrent Clostridium difficile infection	Host-associated > Human > Digestive system > Large intestine > Fecal
Gut	PRJEB6456	MGYS00001799	Dynamics and Stabilization of the Human Gut Microbiome during the First Year of Life	Host-associated > Human > Digestive system > Large intestine > Fecal
Gut	PRJEB13870	MGYS00001556	Dysbiosis of gut microbiota contributes to the pathogenesis of hypertension	Host-associated > Human > Digestive system > Large intestine > Fecal
Gut	PRJEB18265	MGYS00001342	Estimation of variability in the gut microbiota resistome of the Russian	Host-associated > Human > Digestive system > Large intestine > Fecal
			citizens aimed at identification of pathways for transmission and spread of antibiotic resistance.
Gut	PRJEB15257	MGYS00001208	The antibiotic resistance potential of the preterm infant gut microbiome was measured using shotgun metagenomics.	Host-associated > Human > Digestive system > Large intestine > Fecal
Gut	PRJEB1786	MGYS00000322	Gut metagenome in European women with normal, impaired, and diabetic glucose control	Host-associated > Human > Digestive system > Large intestine > Fecal
Gut	PRJEB6092	MGYS00000394	Metagenome fecal microbiota, Illumina seq reads of 12 individuals at 2 timepoints	Host-associated > Human > Digestive system > Large intestine > Fecal
Gut	PRJEB7949	MGYS00000465	The fecal microbiome was studied in a group of IBD suffers and compared to a control group's fecal microbiome	Host-associated > Human > Digestive system > Large intestine > Fecal
Gut	PRJEB7759	MGYS00001193	A Catalogue of the Mouse Gut Metagenome	Host-associated > Mammals > Digestive system > Large intestine > Fecal
Gut	PRJEB15341	MGYS00001214	Comparison between mouse caecal contents and faeces	Host-associated > Mammals > Digestive system
Gut	PRJEB11755	MGYS00001225	The Pig's other genome: a reference gene catalog of the gut microbiome	Host-associated > Mammals > Digestive system > Large intestine > Fecal
Gut	PRJEB18627	MGYS00001380	Intergenerational transfer of antibiotic-perturbed microbiota enhances colitis in susceptible mice	Host-associated > Mammals > Digestive system > Fecal
Gut	PRJEB19642	MGYS00001559	Metagenomic analysis of gut microbiota in sows and piglets (EBI)	Host-associated > Mammals > Digestive system > Fecal
Gut	PRJEB20456	MGYS00001733	Surveillance for the prevalence of drug-resistant bacteria in Ugandan animal agriculture	Host-associated > Mammals > Digestive system > Fecal
Gut	PRJEB7104	MGYS00001746	impact of diet on gene expression in bovine rumen microbiomes	Host-associated > Mammals > Digestive system > Large intestine > Fecal
Gut	PRJEB9357	MGYS00001796	A longitudinal study of the feline fecal microbiome identifies changes into early adulthood irrespective of sexual development	Host-associated > Mammals > Digestive system > Large intestine > Fecal
Gut	PRJEB22007	MGYS00001912	Classification and quantification of commensal lysogens and induced prophages in the gut bacterial and phage metagenomes	Host-associated > Mammals > Digestive system > Fecal
Gut	PRJEB11890	MGYS00002296	Defining the microbial response to colitis through integrated host and microbiome profiling: Replication data set	Host-associated > Mammals > Digestive system
Gut	PRJEB26585	MGYS00002388	Antibiotic-induced acceleration of Type 1 diabetes alters intestinal innate pathway maturation	Host-associated > Mammals > Digestive system > Large intestine
Gut	PRJEB7112	MGYS00000533	Trans-kingdom control of microbiota diurnal oscillations promotes metabolic homeostasis	Host-associated > Mammals > Digestive system > Large intestine > Fecal
Gut	PRJEB12458	MGYS00000603	A sampling and metagenomic sequencing-based methodology for monitoring antimicrobial resistance in swine herds	Host-associated > Mammals > Digestive system > Large intestine > Fecal
Engineered	PRJEB12604	MGYS00000606	Nitrifying reactor with FNA treatment	Engineered > Wastewater > Nutrient removal > Nitrogen removal
Engineered	PRJEB21086	MGYS00001801	Metagenomic analysis sweet wort	Engineered > Food production > Fermented beverages
Engineered	PRJEB19676	MGYS00001651	Metagenomic analysis of microbes attached to fuel cell electrodes	Engineered
Engineered	PRJEB19359	MGYS00001453	Metagenomic analysis of anaerobic reactors for wastewater treatment	Engineered > Wastewater > Nutrient removal >
				Dissolved organics (anaerobic)
Engineered	PRJEB23206	MGYS00002113	Metagenome assembly of a bacterial community from an acidogenic thermophilic anaerobic reactor	Engineered > Bioreactor
Engineered	PRJEB10064	MGYS00000537	In this study we describe some of the challenges of clinical metagenomics through benchtop sequencing of two distinct sample types, designed to highlight current application and opportunities in this field.	Engineered > Modeled > Simulated communities (microbial mixture)
Engineered	PRJNA365939	MGYS00001848	High solid enriched microbial communities from the Joint BioEnergy Institute, USA - SP1-9-D metagenome	Engineered > Lab enrichment
Engineered	PRJNA365938	MGYS00001843	High solid enriched microbial communities from the Joint BioEnergy Institute, USA - SP1-8-D metagenome	Engineered > Bioreactor
Engineered	PRJNA365940	MGYS00001844	High solid enriched microbial communities from the Joint BioEnergy Institute, USA - SP1-10-D metagenome	Classification: Engineered > Bioreactor
Engineered	PRJEB19684	MGYS00001566	Black Water Project	Engineered > Wastewater
Fermentor	PRJEB8286	MGYS00000455	Benchmark of metagenome analysis tools	Engineered > Modeled > Simulated communities (sequence read mixture)
Engineered	PRJNA56113	MGYS00000677	Alert biopiles	Engineered > Bioremediation
Engineered	PRJEB4899	MGYS00000347	Artisanal cheese metagenome 3	Engineered > Food production > Dairy products
Engineered	PRJEB12676	MGYS00000610	Ammonia oxidising Bacteria	Engineered > Bioreactor
Engineered	PRJNA260163	MGYS00001159	Pit mud of Chinese liqour fermentation reactorMetagenome	Engineered > Food production > Fermented beverages
Engineered	PRJEB19342	MGYS00001452	A Metagenomic Anlaysis of a Winogradsky Column Supplemented with Molybdate	Engineered > Bioremediation > Hydrocarbon
